# Supplementary material for: Intestinal microbiota mediates Enterotoxigenic Escherichia coli-induced diarrhea in piglets
Source: BMC Vet Res. 2018 Dec 5;14:385. doi: 10.1186/s12917-018-1704-9 (PMC6282381; doi:10.1186/s12917-018-1704-9)
Supplement: Supplementary file 1 — S1. A total of 6 KEGG entries were identified at KEGG level one. S2. A total of 37 KEGG entries were identified at KEGG level two. S3. A total of 236 KEGG Orthology (KO) pathways were identified at KEGG level three. (XLSX 70 kb) [file 12917_2018_1704_MOESM1_ESM.xlsx]

## Sheet: Supplementary file 1
			Percentages of per KEGG items at level one
			Diarrhea	Recovery	Control	Resistant	annotation
			37.4222	37.3422	35.7808	36.9459	Metabolism
			23.2691	22.9945	24.7388	24.9677	Unclassified
			17.3318	16.5144	18.5211	16.9758	Environmental Information Processing
			17.2612	18.2597	15.278	15.9435	Genetic Information Processing
			2.76329	2.88201	3.57768	3.11797	Cellular Processes
			1.27992	1.41058	1.50714	1.43276	Human Diseases
			0.672529	0.596585	0.596392	0.616382	Organismal Systems

## Sheet: Supplementary file 2
		Percentages of per KEGG items at level two
		Diarrhea	Recovery	Control	Resistant	annotation
		9.3121	9.14599	9.04467	9.34919	Carbohydrate Metabolism
		2.43816	2.24277	2.17128	2.25662	Lipid Metabolism
		8.44773	8.43621	8.14055	8.40351	Amino Acid Metabolism
		3.84031	3.75738	3.69477	3.87623	Metabolism of Cofactors and Vitamins
		1.51391	1.53743	1.57684	1.57265	Xenobiotics Biodegradation and Metabolism
		0.709058	0.763644	0.923837	0.766254	Biosynthesis of Other Secondary Metabolites
		5.24209	5.14145	5.05356	5.39991	Energy Metabolism
		1.29292	1.25605	1.28282	1.30091	Metabolism of Terpenoids and Polyketides
		0.08709	0.0836523	0.0968492	0.0806795	Digestive System
		3.90889	3.55142	4.29558	4.17847	Signal Transduction
		2.38082	2.45127	2.3383	2.43524	Metabolism of Other Amino Acids
		0.171277	0.161601	0.203557	0.217554	Transport and Catabolism
		3.65597	3.52924	4.19177	4.24711	Metabolism
		4.01158	4.37527	3.4541	3.63499	Nucleotide Metabolism
		2.41094	2.41324	2.35338	2.34492	Glycan Biosynthesis and Metabolism
		0.143336	0.124845	0.147304	0.149719	Neurodegenerative Diseases
		0.281954	0.290882	0.276049	0.282579	Endocrine System
		5.48086	5.67568	5.89968	5.73186	Poorly Characterized
		0.0555199	0.0348551	0.0434952	0.0461599	Excretory System
		2.99009	2.79411	3.01218	3.02648	Transcription
		0.0134264	0.00253492	0.00463948	0.00240834	Circulatory System
		7.55651	7.00271	7.55308	8.01175	Cellular Processes and Signaling
		3.26878	3.43038	3.66867	3.4054	Genetic Information Processing
		0.729016	0.834622	0.911079	0.823653	Infectious Diseases
		5.89454	6.27899	5.21478	5.32605	Replication and Repair
		4.11319	4.71558	3.51093	3.70564	Translation
		2.59492	2.75229	2.25711	2.37904	Folding, Sorting and Degradation
		1.74724	1.77825	2.44385	2.05151	Cell Motility
		3.51263	3.59958	3.46743	3.45236	Enzyme Families
		0.159302	0.20723	0.142084	0.142092	Signaling Molecules and Interaction
		0.100516	0.106467	0.105548	0.107171	Cancers
		0.142247	0.167938	0.153103	0.162563	Metabolic Diseases
		0.0707606	0.039925	0.044655	0.0469627	Immune System
		0.212282	0.207863	0.184419	0.211131	Environmental Adaptation
		0.499316	0.572258	0.477287	0.442734	Cell Growth and Death
		10.9664	10.4901	11.6845	10.3876	Membrane Transport
		0.0442707	0.0462623	0.0342162	0.0409418	Immune System Diseases

## Sheet: Supplementary file 3
		Percentages of per KEGG items at level three
		Diarrhea	Recovery	Control	Resistant	annotation
		1.09966	1.13479	0.951903	1.01655	Glycolysis / Gluconeogenesis
		0.4223	0.417566	0.477309	0.513277	Fatty acid metabolism
		0.420901	0.493088	0.51305	0.482956	Tyrosine metabolism
		0.0450267	0.0492114	0.0416231	0.05064	Retinol metabolism
		0.142351	0.155917	0.127131	0.170363	Chloroalkane and chloroalkene degradation
		0.155496	0.169073	0.158801	0.176302	Naphthalene degradation
		0.0668408	0.0633414	0.063792	0.0762726	Metabolism of xenobiotics by cytochrome P450
		0.0671205	0.0638286	0.063792	0.0772104	Drug metabolism - cytochrome P450
		0.460055	0.332299	0.2891	0.303528	Glycerolipid metabolism
		0.090333	0.0950121	0.114464	0.106282	Caprolactam degradation
		0.808802	0.836107	0.822509	0.839624	Glycine, serine and threonine metabolism
		0.880677	0.887754	0.840154	0.863069	Cysteine and methionine metabolism
		0.521582	0.588101	0.404468	0.438568	Lysine biosynthesis
		0.916754	0.90091	0.956879	0.944655	Butanoate metabolism
		0.613593	0.591999	0.656469	0.656757	Pentose and glucuronate interconversions
		0.678756	0.628542	0.651945	0.710211	Fructose and mannose metabolism
		0.100681	0.0609052	0.0529338	0.0584549	Inositol phosphate metabolism
		0.188217	0.222669	0.194995	0.175052	Streptomycin biosynthesis
		0.719867	0.785433	0.763241	0.737094	Galactose metabolism
		1.31053	1.30435	1.25955	1.32883	Pyruvate metabolism
		0.259533	0.233876	0.290457	0.286022	Ascorbate and aldarate metabolism
		1.01743	1.04757	0.948283	0.907769	Starch and sucrose metabolism
		1.04596	1.10458	0.888111	0.953721	Amino sugar and nucleotide sugar metabolism
		0.240795	0.150558	0.163778	0.188806	Histidine metabolism
		0.402723	0.370791	0.426185	0.445132	Phenylalanine, tyrosine and tryptophan biosynthesis
		0.76769	0.744018	0.974524	0.965287	Glyoxylate and dicarboxylate metabolism
		0.774962	0.75961	0.823866	0.839937	Propanoate metabolism
		0.993103	1.00031	0.922947	0.969663	Methane metabolism
		0.102359	0.088678	0.112201	0.0640815	Synthesis and degradation of ketone bodies
		0.339238	0.312809	0.399491	0.356981	Valine, leucine and isoleucine degradation
		0.323856	0.317682	0.266026	0.271956	Terpenoid backbone biosynthesis
		0.678196	0.668983	0.703521	0.744283	Citrate cycle (TCA cycle)
		0.580312	0.546198	0.493596	0.552039	Carbon fixation in photosynthetic organisms
		0.877041	0.940376	0.918876	0.947781	Carbon fixation pathways in prokaryotes
		2.85346	2.58433	3.16879	3.06497	Two-component system
		0.490818	0.486754	0.446091	0.490146	Glutathione metabolism
		0.115503	0.110604	0.135728	0.145981	Peroxisome
		0.836489	0.755224	0.629776	0.712086	Pentose phosphate pathway
		0.00503404	0.00828311	0.00226213	0.018443	Steroid hormone biosynthesis
		0.135639	0.113527	0.1493	0.155359	Biosynthesis and biodegradation of secondary metabolites
		0.676798	0.648519	0.634753	0.666448	Valine, leucine and isoleucine biosynthesis
		0.440478	0.441441	0.461021	0.472953	Pantothenate and CoA biosynthesis
		0.277152	0.294294	0.399039	0.398243	Phenylalanine metabolism
		0.158013	0.188075	0.156087	0.164111	Toluene degradation
		0.115503	0.130581	0.140704	0.170988	Xylene degradation
		0.551507	0.497961	0.497668	0.511089	Glycerophospholipid metabolism
		0.280228	0.302577	0.212187	0.222253	Fatty acid biosynthesis
		0.142351	0.13253	0.1493	0.146293	Biosynthesis of unsaturated fatty acids
		0.451945	0.442903	0.426185	0.448571	Lipid biosynthesis proteins
		0.100121	0.139351	0.132561	0.109407	Polyketide sugar unit biosynthesis
		2.46276	2.66619	2.19969	2.29412	Purine metabolism
		0.307636	0.332786	0.33027	0.337913	Benzoate degradation
		0.769368	0.788844	0.620275	0.646129	Peptidoglycan biosynthesis
		0.154377	0.153968	0.150658	0.16036	Riboflavin metabolism
		0.212269	0.251417	0.229832	0.229443	Drug metabolism - other enzymes
		1.02191	1.07534	1.28579	1.26538	Energy metabolism
		0.149623	0.161277	0.16604	0.16755	Vitamin B6 metabolism
		0.234642	0.18905	0.275527	0.27008	Amino acid metabolism
		0.00335602	0.00341069	0.00135728	0.00281334	Linoleic acid metabolism
		0.0148224	0.016079	0.0253358	0.0225067	Bisphenol degradation
		0.739444	0.624156	0.716642	0.769291	Others
		0.0335602	0.0180279	0.0167397	0.0215689	Phosphonate and phosphinate metabolism
		0.0981637	0.0950121	0.126227	0.119098	Limonene and pinene degradation
		0.113545	0.0984228	0.114464	0.124412	Aminobenzoate degradation
		0.0458657	0.0360559	0.0402658	0.0165674	Polycyclic aromatic hydrocarbon degradation
		0.264007	0.238261	0.313531	0.306966	Lysine degradation
		1.1005	0.938427	1.0546	1.11002	Arginine and proline metabolism
		0.326373	0.303064	0.36194	0.360419	Tryptophan metabolism
		0.260651	0.259213	0.358773	0.341351	beta-Alanine metabolism
		0.138716	0.142275	0.178256	0.181304	Dioxin degradation
		0.0517387	0.0428773	0.0407183	0.0384489	Alzheimer's disease
		0.995341	1.07437	0.900326	1.01561	Alanine, aspartate and glutamate metabolism
		0.0293652	0.02826	0.036194	0.0206311	Styrene degradation
		0.12697	0.126683	0.169659	0.161923	Geraniol degradation
		0.105994	0.0764969	0.116273	0.117535	Nitrotoluene degradation
		1.74262	1.89732	1.39528	1.50451	Pyrimidine metabolism
		0.102918	0.142275	0.104058	0.111596	Lipid metabolism
		0.0866973	0.0774714	0.0877705	0.0969038	Novobiocin biosynthesis
		0.000559337	0.000974483	0.000452425	0.000312593	Steroid biosynthesis
		0.534167	0.44339	0.466903	0.498273	Porphyrin and chlorophyll metabolism
		0.158013	0.125221	0.175993	0.175365	Biosynthesis of siderophore group nonribosomal peptides
		0.044747	0.0331324	0.0461474	0.0500148	Fluorobenzoate degradation
		0.0383146	0.0341069	0.0465998	0.0497023	Chlorocyclohexane and chlorobenzene degradation
		0.0587304	0.0545711	0.0701259	0.0693956	alpha-Linolenic acid metabolism
		0.0654425	0.0760097	0.063792	0.06752	PPAR signaling pathway
		0.814954	0.829285	0.767766	0.812741	Oxidative phosphorylation
		1.31053	1.2449	1.31746	1.38885	Function unknown
		0.145707	0.165662	0.144324	0.152545	Taurine and hypotaurine metabolism
		1.03673	0.943787	1.04782	1.12346	Nitrogen metabolism
		0.139834	0.126683	0.113106	0.116285	D-Glutamine and D-glutamate metabolism
		0.0427893	0.0267983	0.0339319	0.0359482	Proximal tubule bicarbonate reclamation
		0.000279669	0	0	0	D-Arginine and D-ornithine metabolism
		0.0783072	0.0823438	0.19771	0.0915897	Penicillin and cephalosporin biosynthesis
		0.0660018	0.0735735	0.093652	0.0897141	Isoquinoline alkaloid biosynthesis
		0.146267	0.148609	0.201329	0.198184	Tropane, piperidine and pyridine alkaloid biosynthesis
		0.335043	0.37274	0.319865	0.339476	Nicotinate and nicotinamide metabolism
		0.0257295	0.0287473	0.021264	0.0231319	Zeatin biosynthesis
		0.222057	0.198795	0.205853	0.2532	Folate biosynthesis
		0.353781	0.384434	0.344748	0.372611	One carbon pool by folate
		0.167522	0.16956	0.177351	0.177553	Metabolism of cofactors and vitamins
		1.91293	1.68829	1.98977	1.97559	Transcription factors
		0.328331	0.298192	0.309911	0.314781	Sulfur metabolism
		0.554303	0.578843	0.635657	0.632688	Selenocompound metabolism
		0.0103477	0.00194897	0.0036194	0.00187556	Cardiac muscle contraction
		0.0103477	0.00194897	0.0036194	0.00187556	Parkinson's disease
		0.0391536	0.0277728	0.0389086	0.0378237	Huntington's disease
		2.71335	2.58823	2.70912	2.93962	Other ion-coupled transporters
		0.357417	0.313296	0.398587	0.389803	Inorganic ion transport and metabolism
		0.0469843	0.0394666	0.0434328	0.0450134	Arachidonic acid metabolism
		0.625898	0.562764	0.669589	0.662072	Protein folding and associated processing
		0.331967	0.289421	0.330723	0.323221	Ubiquinone and other terpenoid-quinone biosynthesis
		0.0307636	0.0258238	0.0366464	0.0412622	African trypanosomiasis
		2.91359	3.11835	3.28461	3.07466	General function prediction only
		0.000559337	0.000974483	0.000452425	0.00156296	Carotenoid biosynthesis
		0.00195768	0.00243621	0.00452425	0.00468889	Stilbenoid, diarylheptanoid and gingerol biosynthesis
		3.07188	3.31763	2.69464	2.81052	DNA repair and recombination proteins
		0.0570524	0.0560328	0.0764599	0.0753349	Ethylbenzene degradation
		0.691621	0.704064	0.675923	0.67395	Translation proteins
		1.16762	1.29752	1.02474	1.01405	DNA replication proteins
		1.28116	1.31848	1.24824	1.19754	Chromosome
		1.11588	1.17133	1.03198	1.10095	Ribosome Biogenesis
		0.220938	0.22072	0.199972	0.221628	Sulfur relay system
		0.944721	1.05975	1.28579	1.02562	Replication, recombination and repair proteins
		0.830896	0.776176	0.92159	0.929651	Membrane and intracellular structural molecules
		0.415588	0.380048	0.494501	0.434191	Bacterial chemotaxis
		1.01995	1.02564	1.51291	1.30914	Bacterial motility proteins
		0.103477	0.103295	0.0823414	0.0881512	Phenylpropanoid biosynthesis
		1.50769	1.62787	1.3713	1.4323	Amino acid related enzymes
		0.211709	0.221208	0.161968	0.189119	Cyanoamino acid metabolism
		1.07644	1.23808	0.892183	0.937466	Aminoacyl-tRNA biosynthesis
		0.109071	0.0691883	0.0959141	0.123474	Biosynthesis of ansamycins
		0.116062	0.111091	0.144776	0.132852	Biotin metabolism
		0.119139	0.125221	0.0877705	0.115659	Sphingolipid metabolism
		0.359654	0.35861	0.442472	0.443569	Lipopolysaccharide biosynthesis
		0.662255	0.626593	0.752836	0.768978	Lipopolysaccharide biosynthesis proteins
		1.85225	1.98453	1.77486	1.78428	Peptidases
		0.0397129	0.072599	0.036194	0.0365734	Cellular antigens
		0.0106274	0.0155917	0.00497668	0.0043763	Sporulation
		0.119978	0.117912	0.118535	0.11816	Insulin signaling pathway
		0.592338	0.581766	0.565532	0.597052	Glycosyltransferases
		0.000279669	0.00243621	0.00090485	0.000625186	N-Glycan biosynthesis
		0.0195768	0.0204641	0.0257882	0.0215689	Bladder cancer
		0.0391536	0.0458007	0.0366464	0.0371985	Bacterial toxins
		0.049781	0.0487242	0.0366464	0.0434504	RNA transport
		0.264287	0.268957	0.232999	0.244135	Thiamine metabolism
		0.154097	0.152994	0.138442	0.145356	Prenyltransferases
		0.00223735	0.000487242	0.000452425	0.000625186	Ether lipid metabolism
		0.117181	0.138377	0.0836987	0.0912771	D-Alanine metabolism
		0.0223735	0.0204641	0.0158349	0.0162548	Butirosin and neomycin biosynthesis
		0.0668408	0.0613924	0.0746502	0.0618934	Carbohydrate digestion and absorption
		0.049781	0.0545711	0.0475046	0.0518904	Type II diabetes mellitus
		0.0223735	0.00146172	0	0.00125037	RIG-I-like receptor signaling pathway
		0.163606	0.159815	0.143871	0.164424	Plant-pathogen interaction
		0.40496	0.408308	0.391348	0.407308	Signal transduction mechanisms
		0.0559337	0.0511604	0.0547435	0.0575171	Phosphatidylinositol signaling system
		0.854667	0.782997	0.930186	0.904018	Protein kinases
		0.544235	0.649493	0.482738	0.525156	RNA degradation
		0.0550947	0.05652	0.0628871	0.0637689	Transcription related proteins
		0.230447	0.228029	0.323936	0.306028	Carbohydrate metabolism
		0.140673	0.167611	0.135728	0.135665	Tuberculosis
		0.0170598	0.0190024	0.0262407	0.0259452	Adipocytokine signaling pathway
		0.165005	0.163713	0.220784	0.229443	Nucleotide metabolism
		0.0165005	0.012181	0.0226213	0.0225067	Glycosaminoglycan degradation
		0.0165005	0.0131555	0.0230737	0.0231319	Lysosome
		0.781674	0.87606	0.629776	0.65582	Mismatch repair
		0.368883	0.397102	0.328008	0.345415	Base excision repair
		0.0914516	0.151532	0.060625	0.11941	Restriction enzyme
		0.902211	0.943787	0.741073	0.743033	Homologous recombination
		0.000279669	0	0.000452425	0.000312593	Apoptosis
		0.150462	0.166149	0.222141	0.152858	Other glycan degradation
		0.00699172	0.0102321	0.0208116	0.0203185	Flavone and flavonol biosynthesis
		0.0349586	0.0355686	0.0357416	0.0359482	Protein processing in endoplasmic reticulum
		0	0.00243621	0.000452425	0.000625186	Protein digestion and absorption
		0.937449	0.914065	0.813461	0.827746	Chaperones and folding catalysts
		0.0304839	0.0253366	0.0366464	0.0412622	Chagas disease (American trypanosomiasis)
		0.0651628	0.0872162	0.00316698	0.0121911	Staphylococcus aureus infection
		0.383985	0.43803	0.370989	0.343539	Cell cycle - Caulobacter
		2.13919	2.1653	3.37645	2.23441	Secretion system
		0.0318822	0.00682138	0.000452425	0.00406371	Atrazine degradation
		0.0785869	0.0570073	0.0674114	0.0750223	Epithelial cell signaling in Helicobacter pylori infection
		0.0097884	0.0151045	0.000452425	0.00250074	Primary bile acid biosynthesis
		0.0097884	0.0151045	0.000452425	0.00218815	Secondary bile acid biosynthesis
		0.0511794	0.0404411	0.122607	0.0784608	beta-Lactam resistance
		0	0.00194897	0	0	Amoebiasis
		0.0341196	0.0355686	0.0266931	0.0318845	Primary immunodeficiency
		0.324695	0.296243	0.283671	0.304465	Other transporters
		0.22793	0.188075	0.202687	0.213501	C5-Branched dibasic acid metabolism
		0.0595694	0.074548	0.0719356	0.0747097	Type I diabetes mellitus
		0.0576117	0.0613924	0.0565532	0.0615808	Pathways in cancer
		0.0254498	0.0316707	0.0217164	0.0265704	Renal cell carcinoma
		0.04223	0.060418	0.0597201	0.0462637	Biosynthesis of vancomycin group antibiotics
		0.00755105	0.0058469	0.00588153	0.00562667	MAPK signaling pathway - yeast
		0.000279669	0.00146172	0	0.000312593	Meiosis - yeast
		0.0825023	0.0920887	0.0701259	0.0750223	Tetracycline biosynthesis
		0.504243	0.606616	0.404016	0.440443	Nucleotide excision repair
		0.000279669	0.00146172	0.000452425	0.00125037	Non-homologous end-joining
		0.621144	0.675804	0.510788	0.511714	DNA replication
		6.32527	5.90391	5.74625	5.85768	Transporters
		0.798174	0.651442	0.784505	0.838686	Pores ion channels
		3.48831	3.0628	3.14481	3.21033	ABC transporters
		0.203039	0.242159	0.151562	0.196621	Photosynthesis proteins
		0.19437	0.233876	0.142514	0.186618	Photosynthesis
		0.369163	0.432671	0.328461	0.328848	Translation factors
		0.415588	0.4239	0.526623	0.570482	Flagellar assembly
		0.390977	0.458494	0.359678	0.380738	RNA polymerase
		0.15214	0.154456	0.1959	0.169738	Vibrio cholerae pathogenic cycle
		0.0433486	0.0404411	0.0370989	0.0365734	Ion channels
		0.848235	0.841953	1.20119	0.748347	Bacterial secretion system
		1.24592	1.11383	1.35818	1.31445	Two-component system
		0.519624	0.516476	0.410802	0.440756	Phosphotransferase system (PTS)
		0.561854	0.738171	0.452878	0.478267	Ribosome
		0.561854	0.738171	0.452878	0.478267	Ribosome
		0.0125851	0.012181	0.00950093	0.0134415	Ubiquitin system
		0.398807	0.446313	0.348367	0.365108	Protein export
		0.000279669	0.000974483	0	0.000625186	Basal transcription factors
		0.0335602	0.0438517	0.0434328	0.036886	Ribosome biogenesis in eukaryotes
		0	0.000487242	0.000452425	0.000312593	Proteasome
		0.0321619	0.030209	0.0357416	0.0356356	Proteasome
		0.179268	0.195384	0.241595	0.166299	Cytoskeleton proteins
		0.132843	0.138864	0.140252	0.154108	Cell motility and secretion
		0.0495014	0.0472624	0.0556483	0.0584549	Lipoic acid metabolism
		0.0357976	0.030209	0.0443377	0.0481393	Amyotrophic lateral sclerosis (ALS)
		0.0318822	0.0292345	0.0348367	0.0350104	NOD-like receptor signaling pathway
		0.0318822	0.0292345	0.0343843	0.0350104	Antigen processing and presentation
		0.0318822	0.0292345	0.0343843	0.0350104	Progesterone-mediated oocyte maturation
		0.0318822	0.0292345	0.0343843	0.0350104	Prostate cancer
		0.00587304	0.00292345	0.0054291	0.00625186	Prion diseases
		0	0	0	0.000625186	Pathogenic Escherichia coli infection
		0	0	0	0.000312593	Shigellosis
		0.093689	0.145685	0.27055	0.205373	Bacterial invasion of epithelial cells
		0.0402723	0.0331324	0.0380037	0.0415748	Cell division
		0.208912	0.159815	0.217617	0.22788	Electron transfer carriers
		0	0.000487242	0	0	Germination
		0.0601288	0.0419028	0.0298601	0.0346978	Glycosphingolipid biosynthesis - globo series
		0.129207	0.108168	0.121702	0.129101	Glycan biosynthesis and metabolism
		0.0089494	0.000974483	0.00135728	0.00187556	Glycosphingolipid biosynthesis - ganglio series
